# Supplementary material for: Predictiveness of the Human-CYP3A4-Transgenic Mouse Model (Cyp3aXAV) for Human Drug Exposure of CYP3A4-Metabolized Drugs
Source: Pharmaceuticals (Basel). 2022 Jul 13;15(7):860. doi: 10.3390/ph15070860 (PMC9322370; doi:10.3390/ph15070860)
Supplement: Supplementary file 1 [file pharmaceuticals-15-00860-s001.zip]

Archive with 1 entries (1 files):
- pharmaceuticals-1727797-supplementary.pdf
